# Supplementary material for: Tetrameric structure of SUR2B revealed by electron microscopy of oriented single particles
Source: FEBS J. 2013 Jan 27;280(4):1051–63. doi: 10.1111/febs.12097 (PMC3599479; doi:10.1111/febs.12097)
Supplement: Supplementary file 1 [file febs0280-1051-SD1.zip]

Archive with 1 entries (1 files):
- febs12097-sup-0001-FigS1-S2.pdf
